# Supplementary material for: The Edible Plant Microbiome represents a diverse genetic reservoir with functional potential in the human host
Source: Sci Rep. 2021 Dec 15;11:24017. doi: 10.1038/s41598-021-03334-4 (PMC8674285; doi:10.1038/s41598-021-03334-4)
Supplement: Supplementary file 2 — Supplementary Tables. [file 41598_2021_3334_MOESM2_ESM.xlsx]

## Sheet: Supplementary.Table1
Plant description			Source		QC step					Kraken2 classification		Assembly stats				UniProt annotation
Host common name	Genus	Species	State	Date	Total Reads	Trimmed Reads	Plant Reads	Plant Reads (%)	Non-Plant Reads	Kraken2 Classified Reads	Kraken2 Classi Reads (%)	Number of contigs	Assembly size	Largest contig	N50	No. of predicted proteins	Annotated proteins (%)
Early girl tomatoes	Lycopersicon	esculentum	California	2017-08-26	25734938	11504928	7862758	68.3425	3642170	2775827	76.2	38097	43547789	67496	1833	65944	97.73
Baby spinach	Spinacia	oleracea	California	2017-08-26	19008124	7874142	850248	10.798	7023894	5997023	85.38	38950	44580129	158538	2068	68875	98.17
Green olives	Olea	europaea	California	2017-12-17	34662762	23959874	35900	0.149834	23923974	12645639	52.86	40583	48004939	740979	2729	75488	90.92
Black mission figs	Ficus	carica	California	2018-01-28	42507306	33373460	23118012	69.2706	10255448	6135952	59.8	127027	89611156	1001887	714	130401	65.42

## Sheet: Supplementary.Table2
Sample ID	Sample type	Project/Reference	Description
ERR1303296	soil	Comparison of two soil microbiomes with different organic matter content	Dune. Florianopolis (Brasil)
ERR1303295	soil	Comparison of two soil microbiomes with different organic matter content	Forest. Florianopolis (Brasil)
ERR1939266	soil	Orellana et al. 2017	silt loam, Illinois, USA
ERR1939273	soil	Orellana et al. 2017	silt loam, Illinois, USA
SRR9043860	soil	DOE Joint Genome Institute (JGI)	Luquillo Experimental Forest, Puerto Rico
SRR10854813	soil	DOE Joint Genome Institute (JGI)	Tropical peat soil microbial communities from peatlands in Loreto, Peru
ERR598981	marine	Tara Oceans Ocean Microbiome project	Equatorial Pacific zone, depth of 174-180 m, targeting a mesopelagic zone
ERR599034	marine		Marine Province:Northern New Zealand, depth of 800-900 m, targeting a mesopelagic zone (ENVO:00000213) in the marine biome (ENVO:00000447).
ERR599161	marine		Marine Province:Marquesas, depth of 120-120 m, targeting a marine epipelagic mixed layer in the marine biome (ENVO:00000447).
SRR2241118	human stool	The Human Microbiome Project Consortium	Human Microbiome Phase lll from the Human Microbiome Project (HMP)
SRR2240917	human stool
SRR2175772	human stool
SRR5763449	human stool	Smits et al. 2017	fecal samples from Hadza hunter-gatherers of Tanzania taken during wet season
SRR5763451	human stool
SRR5763452	human stool
SRR3568916	Freshwater	Wang et al. 2017	Lake Lanier, USA
SRR10520206	Freshwater	DOE Joint Genome Institute (JGI)	Lake Michigan, USA
SRR8437816	Freshwater	DOE Joint Genome Institute (JGI)	St. Lawrence River, USA
ERR1981170	fermented food	Walsh et al. 2017	Nunu, a raditional Ghanaian fermented milk product
ERR2014799	fermented food
ERR2014800	fermented food

## Sheet: Supplementary.Table3
		Percentange (%)
Sample name	No. of classified reads	Bacteria	Eukaryota	Chloroplast	Fungi
Early girl tomatoes	3539	96.3832	3.39079	0.169539	0.0847697
Baby spinach	7534	99.9071	0.079639	0.0132732	0
Green olives	17923	98.4824	1.07125	0.0446354	0.836913
Black mission figs	9793	77.2695	11.8758	1.31727	10.2829
Black mission figs
Genus	No. of sequences	Percentage (%)
Aspergillus	308	30.5859
Unclassified Trichocomaceae	267	26.5144
Unclassified Eurotiales	295	29.2949
Unclassified Leotiomycetes	2	0.19861
Unclassified Onygenales	2	0.19861
Unclassified Pezizomycotina	108	10.7249
Candida	1	0.0993049
Pichia	2	0.19861
Unclassified Saccharomycetales	2	0.19861
Unclassified Fungi	20	1.9861

## Sheet: Suppplementary.Table4
Host common name	MAG_id	Completeness (%)	Contamination (%)	MAG Quality	Genome size (bp)	Novelty	Closest genome in RefSeq complete	ANI (%)
Early girl tomatoes	MAG.1	83.51	81.93	Low	11997560		NZ_LS483372.1 Pseudomonas fluorescens strain NCTC10038	97.6496
	MAG.2	87.88	56.85	Low	7240714		NZ_CP034481.1 Rahnella aquatilis strain KM25	98.034
	MAG.3	40.67	8.62	Low	2520108		NZ_CP016889.1 Pantoea agglomerans strain C410P1	87.8299
Baby spinach	MAG.1	79.09	1.72	Medium	954160	species (p-value: 0.0097)	NZ_CP035382 Leclercia adecarboxylata	84.52
	MAG.2	0	0	Low	422033		N/A	N/A
	MAG.3	4.17	0	Low	419841		N/A	N/A
	MAG.4	83.23	20.77	Low	709373		NC_009436.1 Enterobacter sp. 638	95.7275
	MAG.5	63.04	33.97	Low	4475502		NZ_CP020820.1 Pantoea vagans strain FBS135	97.9684
	MAG.6	79.92	3.56	Medium	2540481		NC_009436 Enterobacter sp. 638	95.81
Green olives	MAG.1	96.47	1.63	High	2493476	genus (p-value: 0.45)	NZ_CP017713 Lactobacillus coryniformis	78.629
	MAG.2	7.02	0	Low	825879		N/A	77.58
	MAG.3	99.06	0.94	High	2363494		NC_015428 Lactobacillus buchneri NRRL B-30929	99.6963
	MAG.4	14.04	0	Low	219906		N/A	N/A
	MAG.5	41.54	0	Low	1329872		NZ_CP021104.1 Lactobacillus fermentum
	MAG.6	93.57	0.21	High	2888683	genus (p-value: 0.001)	NC_015428 Lactobacillus buchneri NRRL B-30929	79.5091
	MAG.7	83.92	4.8	Medium	1709046	class (p-value: 0.16)	NC 021237T Pseudomonas protegens CHA0	43.2% AAI
	MAG.8	78.65	0.16	Medium	5416172	species (p-value: 0.015)	NZ_LT629767.1 Pseudomonas umsongensis	84.03
	MAG.9	93.16	1.11	High	1729839		NZ_AP014808 Lactobacillus acetotolerans	98.1951
	MAG.10	91.63	0.26	High	1205739	genus (p-value: 0.36)	NZ_AP014808 Lactobacillus acetotolerans	77.58
	MAG.11	81.25	9.96	Low	4419924		NZ_CP014352.1 Acidipropionibacterium acidipropionici	83.6006
Black mission figs	MAG.1	99.56	1.98	High	6209432	species (p-value: 0.019)	NZ_CP033019 Janthinobacterium agaricidamnosum	93.3622
	MAG.2	0.52	0	Low	350963	species (p-value: 0.018)	N/A	N/A
	MAG.3	0	0	Low	330148		N/A	N/A
	MAG.4	97.9	1.19	High	5116307	species (p-value: 0.018)	NZ_CP009454 Pantoea rwandensis	91.89
	MAG.5	97.68	0.4	High	5309184		NZ_CP013136 Herbaspirillum seropedicae	87.5123

## Sheet: Supplementary.Table5
GO process	Early girl tomatoes	Baby spinach	Green olives	Black mission figs
transmembrane_transport	12215	17370.5	14612.3	5314.2
regulation_of_transcription,_DNA-templated	7570.3	15685.3	12813.1	5226.56
DNA_integration	196.961	538.299	15090.2	9585.24
carbohydrate_metabolic_process	3994.1	7540.86	6538.76	2139.15
translation	1334.67	5500.59	10947.5	2409.28
transposition,_DNA-mediated	618.516	1268.17	17006.5	638.209
DNA_replication	2234.25	3828.73	7347.78	849.752
phosphoenolpyruvate-dependent_sugar_phosphotransferase_system	2121.27	5565.36	3737.69	383.871
signal_transduction	3515.65	4401.55	1009.62	2170.45
regulation_of_cell_shape	2328.06	3726.57	3075.65	840.58
DNA_recombination	792.913	1410.71	7255.99	435.053
biosynthetic_process	2916.35	2901.01	2229.58	1200.74
tricarboxylic_acid_cycle	2006.17	3166.67	1604.25	865.523
DNA_repair	1181.25	2276.45	3369.38	639.606
amino_acid_transport	1532.35	3312.78	1771.88	712.381
nitrogen_compound_transport	1663.83	2630.81	2059.55	504.62
DNA_topological_change	634.593	910.449	4554.7	243.813
cell_redox_homeostasis	788.601	2316.95	2231.91	971.438
glutamine_metabolic_process	1094.75	1661.12	1968.04	541.427
protein_folding	928.843	2017.7	1645.9	619.216
SOS_response	1059.77	1734.72	1746.54	419.55
phosphorelay_signal_transduction_system	1180.83	1142.95	1116.54	1381.28
glycolytic_process	803.298	1559.31	1939.58	450.259
protein_transport	1034.24	1678.23	1092.85	718.601
protein_secretion	1348.98	1873.54	625.132	544.745
bacterial-type_flagellum-dependent_cell_motility	1009.19	2388.52	306.181	675.293
cell_adhesion	867.399	2825.35	211.085	194.303
DNA_replication_initiation	192.372	449.047	3268.55	64.1593
peptide_transport	1121.84	1513.22	850.884	285.788
cell_division	631.591	1328.64	1269.92	398.693
cellular_amino_acid_metabolic_process	950.682	1490.2	727.306	447.667
peptidoglycan_catabolic_process	620.69	918.568	1849.72	168.333
DNA-templated_transcription,_initiation	807.128	852.861	1201	648.019
fatty_acid_biosynthetic_process	551.034	1200.49	1231.29	434.681
response_to_oxidative_stress	733.953	1336.85	859.01	451.557
histidine_biosynthetic_process	637.802	1032.01	1276.9	399.89
negative_regulation_of_transcription,_DNA-templated	377.672	1240.24	1274.96	332.426
tRNA_processing	561.695	1463.79	792.219	400.967
pseudouridine_synthesis	478.481	1448.17	979.296	262.103
lipopolysaccharide_biosynthetic_process	646.392	1607.9	662.912	175.2
potassium_ion_transport	382.122	805.107	1682.72	183.178
chorismate_biosynthetic_process	615.618	1191.54	953.785	290.906
transposition	55.5795	286.575	2587.92	104.409
'de_novo'_IMP_biosynthetic_process	492.66	989.417	1249.72	272.086
lysine_biosynthetic_process_via_diaminopimelate	733.987	1090.58	907.185	265.585
transcription,_DNA-templated	489.486	945.73	918.924	621.569
ubiquinone_biosynthetic_process	801.366	1375.53	387.064	360.033
DNA-dependent_DNA_replication	665.091	953.754	1062.19	198.114
ATP_synthesis_coupled_proton_transport	296.7	954.385	1116.64	450.551
FtsZ-dependent_cytokinesis	433.561	1481.34	561.631	203.106
arginine_biosynthetic_process	784.564	667.175	897.627	310.339
phospholipid_biosynthetic_process	512.187	937.097	914.179	269.155
oxidation-reduction_process	688.827	776.417	790.333	368.776
nitrogen_compound_metabolic_process	608.2	778.143	898.346	318.023
chemotaxis	739.197	1154.04	292.892	408.721
base-excision_repair	381.397	843.175	1085.31	237.273
pentose-phosphate_shunt	490.383	1001.68	830.345	187.296
carbohydrate_derivative_metabolic_process	455.331	1233.23	535.036	253.621
lipid_metabolic_process	620.068	622.259	781.305	440.599
threonine_biosynthetic_process	451.674	1093.63	721.533	186.813
sodium_ion_transport	569.837	1016.03	772.187	88.9784
riboflavin_biosynthetic_process	339.1	859.195	994.905	251.296
response_to_antibiotic	724.845	768.353	748.861	192.183
Mo-molybdopterin_cofactor_biosynthetic_process	387.815	1293.97	365.522	270.51
UDP-glucose_metabolic_process	865.294	921.844	387.086	142.384
RNA_processing	361.077	760.383	824.24	338.588
metal_ion_transport	553.311	511.005	911.456	304.149
tRNA_modification	468.268	723.668	857.792	221.937
DNA_restriction-modification_system	115.92	234.299	1867.85	36.4293
lipid_A_biosynthetic_process	456.263	1173.23	390.092	234.718
ATP_synthesis_coupled_electron_transport	503.976	931.267	270.757	479.527
cobalamin_biosynthetic_process	498.974	215.971	1194.52	240.965
NAD_biosynthetic_process	468.993	812.473	622.768	228.213
enterobacterial_common_antigen_biosynthetic_process	467.13	1536.94	0	86.3186
valine_biosynthetic_process	566.007	712.127	580.857	223.48
nucleoside_metabolic_process	320.85	598.251	890.061	253.432
protoporphyrinogen_IX_biosynthetic_process	563.661	747.016	477.198	264.041
rRNA_processing	336.582	360.008	1126.87	221.443
pilus_assembly	814.994	956.901	56.8743	88.1829
cytochrome_complex_assembly	584.672	811.577	328.471	185.475
xenobiotic_transport	715.806	813.721	121.268	242.484
isoprenoid_biosynthetic_process	235.29	587.302	912.838	155.298
DNA_modification	59.0985	258.693	1504.74	37.0203
xenobiotic_detoxification_by_transmembrane_export_across_the_plasma_membrane	457.849	878.53	303.142	208.843
carbohydrate_transport	404.996	902.534	350.941	181.981
peptidoglycan_metabolic_process	455.296	1006.64	235.378	136.651
leucine_biosynthetic_process	498.042	649.299	457.07	198.841
thiamine_diphosphate_biosynthetic_process	395.129	777.832	462.604	155.401
ion_transmembrane_transport	257.301	840.85	291.933	355.944
methionine_biosynthetic_process	298.287	761.257	539.322	136.272
protein_insertion_into_membrane	510.117	856.604	200.545	159.755
phosphate_ion_transport	342.757	656.089	532.761	192.969
transcription_initiation_from_bacterial-type_RNA_polymerase_promoter	323.265	874.567	330.332	156.716
RNA_catabolic_process	270.17	768.974	504.311	128.492
terpenoid_biosynthetic_process	405.478	749.972	318.696	190.754
protein_transport_by_the_Sec_complex	299.08	746.933	436.984	171.39
DNA_unwinding_involved_in_DNA_replication	447.017	657.778	426.445	121.189
pyridoxine_biosynthetic_process	478.618	738.474	222.424	172.465
lipid_biosynthetic_process	584.084	499.833	320.044	204.02
pantothenate_biosynthetic_process	279.553	666.366	481.42	173.996
protein_catabolic_process	361.698	576.062	483.214	173.426
transsulfuration	377.395	575.115	445.279	188.734
biotin_biosynthetic_process	442.014	757.803	194.963	184.92
cysteine_biosynthetic_process_from_serine	296.527	652.382	405.888	219.506
tetrahydrofolate_interconversion	320.057	416.619	678.912	148.583
lipid_catabolic_process	417.381	622.562	249.218	255.053
thiamine_biosynthetic_process	300.909	557.639	501.204	164.235
tRNA_threonylcarbamoyladenosine_modification	238.74	590.507	555.492	118.596
mismatch_repair	380.328	499.925	445.114	149.864
queuosine_biosynthetic_process	241.983	726.469	287.762	190.349
polysaccharide_biosynthetic_process	304.462	481.096	470.322	178.054
glutamate_biosynthetic_process	426.834	501.536	357.109	144.332
DNA_methylation	94.2885	96.3	1170.37	60.6202
nucleobase-containing_compound_metabolic_process	420.969	545.984	315.663	135.483
galactose_metabolic_process	159.01	537.174	633.872	86.3811
double-strand_break_repair_via_homologous_recombination	599.265	387.24	351.433	58.7682
transcription_antitermination	166.014	533.293	566.212	123.785
glycine_decarboxylation_via_glycine_cleavage_system	338.445	528.919	434.567	77.3144
guanosine_tetraphosphate_metabolic_process	353.107	401.157	481.235	134.737
gluconeogenesis	398.475	483.371	399.138	79.9784
tetrahydrofolate_biosynthetic_process	219.04	540.478	439.095	140.575
L-proline_biosynthetic_process	263.718	466.679	476.541	90.7383
bacterial-type_flagellum_assembly	280.14	690.224	108.968	199.071
ribosomal_small_subunit_biogenesis	181.746	403.153	569.44	115.82
iron-sulfur_cluster_assembly	162.564	532.547	440.351	134.364
glycogen_biosynthetic_process	343.413	552.054	307.932	65.6995
iron_ion_transport	229.942	708.133	175.451	154.721
porphyrin-containing_compound_biosynthetic_process	236.808	561.226	300.753	144.427
tryptophan_biosynthetic_process	252.712	392.885	438.648	158.905
respiratory_electron_transport_chain	242.328	702.772	142.379	154.324
nitrate_assimilation	341.826	605.798	104.514	184.01
glutamine_biosynthetic_process	285.177	435.072	405.654	108.307
carbon_utilization	242.777	644.627	244.538	101.862
valyl-tRNA_aminoacylation	318.538	399.67	394.857	102.098
glycerol_metabolic_process	179.193	618.628	355.105	53.4958
glycerol-3-phosphate_metabolic_process	260.82	365.464	401.002	177.908
cardiolipin_biosynthetic_process	324.852	494.096	286.16	93.1633
fatty_acid_beta-oxidation	436.287	524.499	113.267	102.243
regulation_of_DNA-templated_transcription,_elongation	155.008	538.406	384.059	95.9356
cellular_protein_modification_process	126.236	281.085	670.991	92.2172
aerobic_electron_transport_chain	251.574	480.787	273.878	160.144
histidine_catabolic_process_to_glutamate_and_formate	376.567	460.406	246.979	79.9697
menaquinone_biosynthetic_process	191.889	660.16	306.28	5.22912
sulfate_assimilation	376.499	578.815	107.867	99.4986
malonyl-CoA_biosynthetic_process	214.348	524.789	302.769	110.683
phosphate_ion_transmembrane_transport	291.042	448.629	290.157	110.188
glycine_betaine_transport	171.293	302.036	616.725	42.25
carboxylic_acid_metabolic_process	185.058	451.002	390.21	103.229
polyamine_transport	262.51	311.026	485.608	68.6441
response_to_heat	270.859	358.973	387.901	106.904
rRNA_base_methylation	228.252	470.692	301.416	114.512
ribosome_biogenesis	246.468	406.521	354.05	101.205
CAAX-box_protein_processing	61.5825	178.377	717.515	149.581
ion_transport	384.813	574.891	66.7083	75.9486
glycyl-tRNA_aminoacylation	227.976	362.081	401.574	90.8314
tRNA_pseudouridine_synthesis	218.178	370.47	395.392	95.6131
pyrroloquinoline_quinone_biosynthetic_process	434.562	349.524	244.572	44.2056
cellular_amino_acid_catabolic_process	343.586	508.069	98.7821	111.467
coenzyme_A_biosynthetic_process	146.798	323.279	470.287	121.036
metabolic_process	194.304	515.427	215.026	119.59
D-ribose_catabolic_process	176.847	297.576	459.425	103.73
chromosome_condensation	49.9905	531.118	374.746	77.3066
positive_regulation_of_transcription,_DNA-templated	243.363	451.703	177.583	155.916
tRNA_wobble_uridine_modification	231.495	408.591	301.86	85.3429
protein_targeting	297.562	389.988	236.101	100.505
purine_nucleobase_biosynthetic_process	218.833	391.805	324.798	85.1016
lipoprotein_transport	221.352	500.014	149.357	136.867
division_septum_assembly	129.237	487.541	245.927	137.128
arginine_catabolic_process_to_succinate	331.442	431.445	170.559	64.0169
protein_transport_by_the_Tat_complex	123.993	619.358	127.945	123.562
nucleotide_metabolic_process	192.752	476.05	220.17	103.603
protein_secretion_by_the_type_II_secretion_system	349.554	217.075	227.566	196.733
extracellular_polysaccharide_biosynthetic_process	78.384	179.927	665.957	57.4217
glycerol_ether_metabolic_process	73.1745	431.884	337.337	133.778
cell_wall_organization	232.012	478.401	84.1892	174.517
SRP-dependent_cotranslational_protein_targeting_to_membrane	191.958	321.084	354.732	93.9169
arginine_biosynthetic_process_via_ornithine	264.408	363.582	224.201	103.977
'de_novo'_UMP_biosynthetic_process	118.542	237.036	505.704	66.712
unidirectional_conjugation	0	10.7835	870.314	45.6879
protein_lipoylation	154.25	403.559	270.556	97.9412
cellular_aromatic_compound_metabolic_process	113.678	333.199	320.24	158.662
pilus_organization	270.376	592.761	20.5331	36.8041
phosphorylation	292.422	397.042	161.223	58.0202
glucan_biosynthetic_process	359.076	362.827	109.904	71.472
spermidine_biosynthetic_process	248.745	444.522	98.5665	101.279
UDP-N-acetylglucosamine_biosynthetic_process	134.239	181.08	455.543	116.538
protein_unfolding	267.202	331.151	207.205	81.5705
peptidoglycan_turnover	239.189	415.064	116.018	111.146
nucleotide_catabolic_process	119.439	429.883	257.88	70.3382
L-methionine_salvage_from_S-adenosylmethionine	254.955	501.881	64.3868	55.8557
phenylalanyl-tRNA_aminoacylation	186.507	195.361	419.653	64.2918
regulation_of_nitrogen_utilization	189.302	426.493	162.184	85.7621
lipoprotein_biosynthetic_process	209.036	270.722	291.339	88.8197
purine_ribonucleoside_salvage	80.04	409.943	309.663	41.8564
peptidoglycan_biosynthetic_process	283.659	262.38	197.704	89.2399
regulation_of_gene_expression	160.459	497.175	77.3837	93.4362
aerobic_respiration	284.004	236.678	165.642	141.59
glutamyl-tRNA_aminoacylation	187.507	286.705	253.882	94.3591
electron_transport_chain	172.293	525.086	105.381	18.8967
cellular_response_to_acidic_pH	33.2925	721.51	0	66.4544
CDP-diacylglycerol_biosynthetic_process	275.965	335.54	128.371	66.3286
nucleotide-excision_repair	111.435	391.971	206.037	92.4445
glutathione_catabolic_process	244.571	387.078	51.1102	114.178
pectin_catabolic_process	78.5565	296.473	35.0442	386.619
inositol_catabolic_process	207.345	426.305	74.9083	84.3891
organic_phosphonate_catabolic_process	181.298	466.736	89.0802	44.4851
protein_initiator_methionine_removal	118.128	234.888	329.084	79.1666
DNA_replication,_synthesis_of_RNA_primer	140.794	342.533	196.715	78.713
dTDP-rhamnose_biosynthetic_process	120.267	114.308	428.382	87.62
D-amino_acid_catabolic_process	172.431	248.297	228.105	88.1885
folic_acid-containing_compound_biosynthetic_process	167.083	289.951	193.459	82.0329
trehalose_catabolic_process	198.202	479.206	29.1077	25.7158
phosphatidylinositol_phosphorylation	108.192	370.507	176.301	75.0167
protein_flavinylation	74.0715	299.755	299.589	55.2733
organic_acid_metabolic_process	65.619	271.801	348.35	39.1857
siroheme_biosynthetic_process	159.562	281.603	207.947	75.061
glucose_metabolic_process	136.723	223.241	273.797	86.5869
protein_repair	203.826	357.928	67.7979	90.5792
glucuronate_catabolic_process	107.571	358.051	209.338	37.1933
lipopolysaccharide_core_region_biosynthetic_process	233.427	252.197	146.707	76.4376
L-arabinose_catabolic_process_to_xylulose_5-phosphate	128.34	390.992	172.268	15.0774
pathogenesis	167.498	329.183	139.033	65.8465
dTTP_biosynthetic_process	106.743	174.848	355.929	55.7245
L-glutamate_transmembrane_transport	179.4	272.685	186.032	53.9662
nucleobase_transport	231.909	161.172	247.845	48.7802
trehalose_biosynthetic_process	165.738	318.343	80.5779	119.498
isoleucyl-tRNA_aminoacylation	211.933	211.485	201.44	57.7907
glutathione_biosynthetic_process	121.164	138.965	359.312	61.4714
peptidyl-glutamine_methylation	143.52	312.45	164.796	59.1643
protein_maturation_by_iron-sulfur_cluster_transfer	76.4865	366.739	129.917	105.756
rhamnose_metabolic_process	167.636	398.504	73.3059	37.2082
uracil_catabolic_process	111.607	443.401	77.0176	41.6852
pentose-phosphate_shunt,_non-oxidative_branch	61.0995	201.941	340.709	58.3338
proline_catabolic_process_to_glutamate	276.241	159.633	174.639	51.4237
carbohydrate_biosynthetic_process	132.169	314.878	130.216	77.7478
branched-chain_amino_acid_biosynthetic_process	29.256	437.789	115.589	71.9387
gamma-aminobutyric_acid_catabolic_process	190.82	253.156	133.608	68.0243
nitrate_metabolic_process	133.86	332.001	120.101	57.8435
mannitol_metabolic_process	177.434	318.908	108.552	37.7534
transcription-coupled_nucleotide-excision_repair,_DNA_damage_recognition	188.991	188.043	218.601	44.9516
isoleucine_biosynthetic_process	167.291	228.918	193.324	48.4742
protein_metabolic_process	266.34	127.469	135.868	107.91
chromosome_segregation	192.959	230.695	147.113	61.8577
protein_refolding	96.1515	268.014	214.234	53.746
molybdate_ion_transport	136.517	300.816	101.151	90.7541
methionine_transport	119.715	195.943	267.873	44.7302
tryptophanyl-tRNA_aminoacylation	115.644	248.349	193.619	65.4421
tRNA_thio-modification	146.728	249.561	183.724	40.872
pyruvate_metabolic_process	90.8385	172.374	300.703	55.3267
alanyl-tRNA_aminoacylation	169.429	128.721	252.76	64.2072
DNA_catabolic_process	105.329	152.295	281.843	72.727
cellular_iron_ion_homeostasis	33.2235	20.9543	498.173	57.7194
primary_metabolic_process	44.4015	375.017	118.106	69.1349
UMP_salvage	72.6225	383.453	113.681	35.7256
methionyl-tRNA_aminoacylation	119.611	203.406	232.889	45.7391
proteolysis_involved_in_cellular_protein_catabolic_process	58.9605	303.746	177.549	58.3161
leucyl-tRNA_aminoacylation	175.398	163.03	199.885	60.1107
protein_stabilization	119.819	384.979	35.3651	49.0791
viral_capsid_assembly	234.393	217.104	84.9693	48.5823
ribonucleoside_monophosphate_biosynthetic_process	56.028	229.573	251.903	46.7056
regulation_of_cell_growth	7.935	54.509	515.524	0
glycine_betaine_biosynthetic_process_from_choline	199.341	196.689	148.622	32.1197
threonyl-tRNA_aminoacylation	93.84	198.07	229.66	53.6121
nucleotide-sugar_metabolic_process	112.539	126.008	268.574	64.1766
'de_novo'_AMP_biosynthetic_process	76.2795	245.585	186.795	59.3945
maintenance_of_CRISPR_repeat_elements	1.2075	15.4369	544.962	2.98265
response_to_organic_substance	195.856	222.867	83.1856	52.7955
protein_quality_control_for_misfolded_or_incompletely_synthesized_proteins	229.563	176.953	87.0006	60.1377
arginine_metabolic_process	75.348	241.378	218.358	16.2472
DNA-templated_transcription,_termination	79.419	261.829	154.728	52.515
organic_acid_phosphorylation	118.922	162.799	246.567	18.0118
UDP-N-acetylgalactosamine_biosynthetic_process	88.1475	138.143	248.939	66.2253
regulation_of_DNA_replication	93.2535	157.565	219.304	67.4126
D-alanine_biosynthetic_process	128.892	148.926	235.229	23.8197
regulation_of_glutamine_family_amino_acid_metabolic_process	235.221	218.907	49.3113	30.961
glycogen_catabolic_process	204.896	213.444	73.1421	42.5388
regulation_of_translational_termination	123.683	188.595	176.602	42.6182
fatty_acid_beta-oxidation_using_acyl-CoA_dehydrogenase	199.824	256.874	28.6751	45.8933
L-serine_biosynthetic_process	94.047	251.647	143.436	40.0058
xylulose_metabolic_process	165.531	161.509	132.806	67.7887
enzyme-directed_rRNA_2'-O-methylation	89.562	226.594	156.277	54.208
dUTP_catabolic_process	45.9195	117.892	318.02	43.0475
arginyl-tRNA_aminoacylation	135.033	118.918	215.77	53.9405
S-adenosylmethionine_biosynthetic_process	90.3555	185.313	186.465	59.8376
fatty_acid_metabolic_process	54.648	6.8275	382.52	77.5624
lysyl-tRNA_aminoacylation	69	178.945	227.563	45.358
response_to_toxic_substance	74.5545	387.516	23.5274	34.0917
pyrimidine_nucleotide_biosynthetic_process	147.039	219.352	83.9047	68.0376
prolyl-tRNA_aminoacylation	111.124	134.262	210.401	59.7785
Gram-negative-bacterium-type_cell_outer_membrane_assembly	109.02	308.625	52.2145	45.038
cysteinyl-tRNA_aminoacylation	100.188	133.237	219.737	60.7137
purine_nucleobase_metabolic_process	79.0395	191.15	184.403	55.9989
rhamnose_catabolic_process	124.441	203.755	165.248	15.873
response_to_arsenic-containing_substance	90.5625	55.6816	320.765	40.9107
negative_regulation_of_translational_elongation	143.244	234.164	87.4889	42.8267
glycerophosphodiester_transmembrane_transport	99.9465	310.131	49.6581	42.6676
pteridine-containing_compound_metabolic_process	190.785	187.547	67.2839	55.612
cAMP_biosynthetic_process	197.961	258.438	27.9459	16.831
protein_polymerization	85.7325	184.629	182.743	47.7277
deoxyribonucleotide_biosynthetic_process	57.891	179.18	253.668	9.29255
response_to_fructose	124.407	332.954	31.3715	8.24555
N-acetylglucosamine_metabolic_process	84.7665	141.018	198.254	72.3404
tRNA_wobble_position_uridine_thiolation	45.4365	414.537	13.5286	22.1476
positive_regulation_of_translation	94.9095	167.815	189.496	42.7776
polyphosphate_biosynthetic_process	121.198	127.386	200.476	44.28
DNA_mediated_transformation	77.832	131.608	240.631	42.7831
protein_secretion_by_the_type_III_secretion_system	161.805	276.226	26.223	27.4944
recombinational_repair	93.564	168.705	188.494	39.7894
tRNA_wobble_adenosine_to_inosine_editing	50.301	207.174	186.501	39.6245
gamma-aminobutyric_acid_metabolic_process	129.202	241.375	66.9661	44.541
cellular_carbohydrate_metabolic_process	121.129	208.414	100.682	51.6878
establishment_of_competence_for_transformation	98.946	146.073	188.61	44.8587
ribosomal_large_subunit_assembly	99.4635	346.627	0	31.0501
cellular_response_to_starvation	210.174	152.355	75.8407	38.482
aromatic_compound_catabolic_process	86.5605	76.2195	265.089	48.6946
histidyl-tRNA_aminoacylation	80.661	155.935	194.272	43.2767
quorum_sensing	59.1675	256.761	123.086	32.8727
protein_complex_oligomerization	49.818	263.368	139.904	17.0316
nicotinamide_nucleotide_metabolic_process	80.661	154.782	206.296	27.3971
removal_of_superoxide_radicals	69.345	165.388	190.543	43.2795
tRNA_3'-terminal_CCA_addition	118.231	131.324	178.795	39.8536
L-arabinose_transmembrane_transport	144.589	301.393	0	21.7582
seryl-tRNA_aminoacylation	91.08	147.495	177.708	41.4659
deoxyribose_phosphate_catabolic_process	40.71	125.26	266.897	22.3376
one-carbon_metabolic_process	136.861	63.6054	161.345	93.1905
heme_biosynthetic_process	74.52	193.01	139.906	47.4588
tRNA-guanine_transglycosylation	106.95	155.646	151.426	40.666
cellular_amino_acid_biosynthetic_process	67.275	292.771	62.0745	30.462
L-threonine_catabolic_process_to_glycine	108.537	293.926	5.69851	43.3636
lactate_oxidation	134.792	180.122	99.7911	36.6548
toxin_biosynthetic_process	41.193	150.17	226.431	32.1824
regulation_of_translation	18.6645	184.092	187.387	58.9655
protein_O-linked_glycosylation	204.826	60.1321	130.594	52.7767
NADP_biosynthetic_process	58.581	139.484	198.494	50.5933
fructose_6-phosphate_metabolic_process	70.9665	185.563	155.919	34.663
bacterial-type_flagellum_organization	91.632	260.108	40.1385	54.7319
pyrimidine_nucleotide_metabolic_process	36.1215	80.8154	284.568	44.3127
AMP_salvage	42.849	172.719	187.408	39.2482
cellular_metabolic_process	120.75	19.3433	210.861	90.4807
tyrosyl-tRNA_aminoacylation	96.7035	74.248	218.549	51.5647
pantothenate_catabolic_process	95.3925	126.054	182.656	35.6654
heme_O_biosynthetic_process	86.664	205.688	95.0243	47.6025
oligopeptide_transport	42.8145	104.246	168.34	118.492
zinc_ion_transport	81.8685	282.382	37.3082	27.7092
mRNA_polyadenylation	103.397	254.924	28.9835	41.6117
pyridoxal_5'-phosphate_salvage	78.0045	160.902	174.348	15.2676
aspartyl-tRNA_aminoacylation	69.207	120.858	204.072	32.6048
siderophore_biosynthetic_process	132.756	268.809	1.41235	23.6676
iron_import_into_cell	114.713	258.94	26.9726	20.7867
uracil_salvage	46.368	132.885	202.106	38.3129
protein_demethylation	132.377	181.346	58.7216	46.4835
plasma_membrane_ATP_synthesis_coupled_proton_transport	50.8185	144.856	174.246	46.2372
regulation_of_DNA_repair	45.1605	145.876	178.024	45.2014
acetyl-CoA_biosynthetic_process	143.278	206.887	47.9274	15.4926
phenylacetate_catabolic_process	73.0365	69.1142	126.408	141.019
trans-translation	43.953	165.136	182.024	16.357
generation_of_precursor_metabolites_and_energy	79.971	247.277	28.9529	50.3742
RNA_metabolic_process	13.6275	390.158	0	0
sulfur_compound_metabolic_process	64.2735	210.015	91.9667	36.0308
GMP_biosynthetic_process	89.6655	155.894	114.1	41.2234
organic_phosphonate_metabolic_process	105.466	246.546	29.3099	18.4183
regulation_of_pH	85.8015	136.183	108.646	66.63
dicarboxylic_acid_transport	129.582	175.529	39.7592	51.7182
cellular_respiration	98.808	271.506	0	25.391
acetoin_catabolic_process	21.597	160.972	199.674	12.652
intracellular_signal_transduction	17.4225	228.362	55.7135	91.4872
galactarate_catabolic_process	121.475	203.176	30.883	36.5812
regulation_of_bacterial-type_flagellum_assembly	44.6085	232.705	9.21429	101.711
ADP-L-glycero-beta-D-manno-heptose_biosynthetic_process	120.06	205.037	48.3047	14.2377
nicotinate_nucleotide_biosynthetic_process	137.759	171.649	31.4745	46.5725
alginic_acid_biosynthetic_process	169.878	0	151.019	66.0696
phosphate-containing_compound_metabolic_process	30.498	239.755	70.9616	44.1395
protein-chromophore_linkage	134.24	91.4137	22.7229	134.67
3,4-dihydroxybenzoate_catabolic_process	154.974	67.3414	97.5739	63.1055
'de_novo'_CTP_biosynthetic_process	50.784	135.209	148.997	47.8686
regulation_of_peptidase_activity	151.145	145.924	37.1103	48.5928
cytolysis	41.6415	204.033	101.485	34.0288
heme_metabolic_process	112.021	163.145	61.7573	41.0681
D-galactonate_catabolic_process	167.325	102.684	49.6883	58.0126
molybdopterin_cofactor_biosynthetic_process	80.6265	130.979	120.264	45.2875
queuosine_salvage	62.5485	243.053	45.2643	26.1384
lipoteichoic_acid_biosynthetic_process	0	0	376.09	0
glutathione_metabolic_process	97.635	200.994	37.2384	38.1019
ethanol_oxidation	98.808	158.882	62.837	52.7944
folic_acid_biosynthetic_process	80.178	235.153	23.1459	33.5292
urea_catabolic_process	102.396	20.0968	184.41	64.385
tyrosine_biosynthetic_process	115.092	117.186	90.9588	46.8803
D-amino_acid_metabolic_process	23.529	250.886	72.5704	21.8067
protein_import	80.4885	189.406	54.3328	43.8305
phosphatidic_acid_biosynthetic_process	32.6025	241.534	53.3814	39.9427
sulfate_reduction	81.3855	162.467	90.5042	31.938
protein_maturation	49.818	274.014	19.4699	20.9222
uroporphyrinogen_III_biosynthetic_process	78.5565	154.667	93.4803	34.4258
amino_acid_transmembrane_transport	77.349	209.837	57.7238	15.3264
purine_nucleoside_triphosphate_catabolic_process	54.7515	169.927	98.1921	35.6881
shikimate_metabolic_process	67.62	124.929	124.507	40.0791
maturation_of_SSU-rRNA	39.1575	123.981	157.707	31.0887
cofactor_biosynthetic_process	50.025	142.673	122.889	35.2927
polysaccharide_catabolic_process	100.912	182.423	27.7124	37.9785
aromatic_amino_acid_family_biosynthetic_process	39.9855	174.076	104.579	30.26
tRNA_5'-leader_removal	21.252	123.451	164.807	38.8763
O_antigen_biosynthetic_process	97.566	239.127	0	11.365
N-terminal_protein_amino_acid_acetylation	36.2595	144.444	143.985	21.8658
acyl-CoA_metabolic_process	108.675	150.134	60.5514	26.3919
chaperone-mediated_protein_folding	130.859	170.15	27.8065	15.5227
glucarate_catabolic_process	108.089	204.859	2.15441	28.7436
protein_dephosphorylation	41.055	96.5305	185.95	19.435
N-acetylneuraminate_catabolic_process	50.853	151.462	127.893	11.4941
'de_novo'_pyrimidine_nucleobase_biosynthetic_process	21.183	60.0872	239.439	15.4499
poly-hydroxybutyrate_biosynthetic_process	91.9425	37.8429	87.9928	118.068
DNA_dealkylation_involved_in_DNA_repair	43.884	198.121	69.2576	24.4389
L-phenylalanine_biosynthetic_process	70.8975	127.967	91.3735	42.0211
formate_oxidation	51.06	254.005	0	24.8723
galactose_catabolic_process_via_UDP-galactose	37.053	124.664	149.843	17.8209
ribosome_assembly	120.371	133.777	44.5042	30.7135
formaldehyde_catabolic_process	67.827	139.169	81.4652	40.8617
cellular_manganese_ion_homeostasis	8.073	22.8617	244.8	53.5158
sister_chromatid_cohesion	115.368	39.2465	136.778	36.6096
phosphatidylethanolamine_biosynthetic_process	77.349	137.006	86.006	26.7652
purine_nucleoside_metabolic_process	42.4695	171.96	104.588	7.24081
ubiquinone_biosynthetic_process_from_chorismate	61.686	194.334	35.273	34.9464
taurine_transport	95.8755	172.518	22.3751	35.2566
cellular_response_to_osmotic_stress	79.695	206.645	19.3261	19.8074
propionate_catabolic_process,_2-methylcitrate_cycle	153.698	38.4083	46.466	86.2369
cysteine_transport	55.683	105.483	136.44	24.5286
negative_regulation_of_translation	34.9485	100.179	159.181	26.9244
arginine_catabolic_process	92.874	59.9552	105.392	62.906
sucrose_metabolic_process	70.311	160.686	74.4257	13.9954
oxidative_phosphorylation	101.292	19.2723	118.903	79.7202
cellular_response_to_heat	49.4385	161.583	73.2033	34.178
formate_metabolic_process	49.059	197.012	52.1726	18.3122
response_to_reactive_oxygen_species	60.513	145.246	70.467	39.7617
XMP_salvage	52.371	133.261	116.109	12.6691
regulation_of_carbohydrate_metabolic_process	17.112	59.4335	200.817	34.4072
sulfate_assimilation,_phosphoadenylyl_sulfate_reduction_by_phosphoadenylyl-sulfate_reductase_(thioredoxin)	64.7565	147.484	58.0919	40.4039
propionate_metabolic_process,_methylcitrate_cycle	141.036	2.47821	98.8399	67.6604
proteolysis	59.271	220.208	1.9723	27.2263
negative_regulation_of_DNA-dependent_DNA_replication_initiation	62.721	184.808	27.1818	32.0006
translational_termination	33.6375	75.3926	163.651	33.9004
regulation_of_cell_septum_assembly	46.92	119.543	95.9462	43.5715
antibiotic_biosynthetic_process	178.572	18.9673	68.4007	38.6983
DNA_packaging	0	39.7373	252.93	11.2806
protein_trimerization	67.965	167.327	26.9269	41.6996
phosphorus_metabolic_process	108.468	97.4263	79.7924	17.7499
thiamine_transport	83.421	187.909	22.532	7.73234
cytokinetic_process	45.4365	241.577	0	13.2721
cell_communication	110.055	36.3889	123.321	27.4373
acetyl-CoA_biosynthetic_process_from_acetate	111.608	22.1653	127.035	36.3333
mRNA_catabolic_process	31.1535	61.4854	195.137	7.80715
guanine_catabolic_process	86.112	101.998	76.2416	30.5627
recognition_of_pollen	0	0	0	293.107
proline_transport	88.596	160.797	32.3943	9.30515
threonine_transport	58.8915	171.994	44.5125	14.816
cell_volume_homeostasis	111.124	139.333	24.3172	14.5592
polysaccharide_transport	28.8075	72.6063	146.186	40.6039
asparaginyl-tRNA_aminoacylation	21.7005	116.912	129.843	17.3817
conjugation	222.042	10.4582	4.55412	45.949
iron_ion_homeostasis	89.217	108.892	83.1477	1.40032
purine_nucleotide_metabolic_process	49.128	119.456	101.038	10.8388
tetrahydrofolate_metabolic_process	146.522	3.52958	102.309	27.9724
acetoin_biosynthetic_process	34.431	166.391	76.6272	2.04659
hydrogen_sulfide_biosynthetic_process	51.405	132.637	76.0109	19.3681
vesicle-mediated_transport	4.6575	125.04	0	149.071
zymogen_activation	16.629	245.865	0	15.8521
L-methionine_biosynthetic_process_from_homoserine_via_O-succinyl-L-homoserine_and_cystathionine	63.204	200.49	7.59515	6.86342
aromatic_amino_acid_family_metabolic_process	99.843	20.0428	62.8197	92.6962
peptide_catabolic_process	43.8495	159.741	60.8497	10.2878
deoxyribonucleotide_catabolic_process	72.2775	85.7925	93.4766	23.0638
glycolate_biosynthetic_process	66.0675	139.847	46.7993	21.864
UTP_biosynthetic_process	16.008	142.424	73.4352	42.4795
chitin_catabolic_process	86.4225	78.0784	8.54254	98.8503
cellular_response_to_phosphate_starvation	39.3645	168.303	34.1602	29.5398
GDP-mannose_biosynthetic_process	21.114	170.103	68.3644	11.0074
DNA_biosynthetic_process	7.0035	100.533	131.447	27.6289
nucleoside_catabolic_process	21.4245	91.1749	122.842	30.7078
cellular_copper_ion_homeostasis	35.19	128.747	73.6342	27.7977
glyoxylate_metabolic_process	78.2115	120.752	42.8205	23.1024
glutathione_transmembrane_transport	70.242	66.9623	111.993	13.4925
regulation_of_chemotaxis	63.2385	153.3	22.2728	23.802
enterobactin_biosynthetic_process	35.9835	184.261	26.2087	11.8914
butanediol_metabolic_process	54.717	121.025	79.5842	2.89604
choline_transport	111.746	0	134.448	10.5571
sodium_ion_export_across_plasma_membrane	81.7995	143.079	18.4774	11.1017
tRNA_wobble_cytosine_modification	71.898	155.242	20.5451	6.40624
selenocysteine_incorporation	26.565	178.415	19.8639	28.4952
D-xylose_transmembrane_transport	47.5065	168.076	2.5604	34.2482
carbohydrate_transmembrane_transport	23.1495	143.902	0	84.5187
guanosine_tetraphosphate_biosynthetic_process	78.2115	162.432	0.989149	9.19406
asparagine_metabolic_process	30.153	27.2538	156.526	35.4865
negative_regulation_of_apoptotic_process	56.166	150.35	28.7657	13.6429
galactose_transmembrane_transport	45.816	168.779	5.99304	27.4961
lipopolysaccharide_transport	41.5035	148.507	31.2874	26.516
malate_metabolic_process	49.1625	121.365	28.1898	47.1494
arginine_catabolic_process_to_ornithine	54.372	58.5339	130.234	2.20001
copper_ion_transport	63.7215	135.789	21.628	23.0934
phospholipid_transport	42.987	114.933	42.1278	44
tRNA_wobble_base_modification	110.262	73.2543	41.5194	18.1532
response_to_cold	34.776	197.718	0	9.88217
acetyl-CoA_metabolic_process	44.712	120.46	77.0641	0
rRNA_5'-end_processing	24.4605	46.8379	144.296	26.142
cysteine_metabolic_process	27.7725	72.3119	114.679	26.6946
D-glycero-D-manno-heptose_7-phosphate_biosynthetic_process	38.8125	113.243	47.5824	40.2431
response_to_copper_ion	27.462	171.908	11.7749	26.9085
polyamine_biosynthetic_process	62.1345	20.5226	110.632	44.4292
cobalamin_transport	58.5465	164.682	0	14.0084
tRNA_3'-end_processing	66.999	124.496	29.138	15.7318
proton_transmembrane_transport	70.5525	77.0102	63.3184	24.9777
thymidine_metabolic_process	55.2	136.254	21.3123	22.2809
negative_regulation_of_fatty_acid_biosynthetic_process	27.0825	191.595	0	12.7492
tRNA_guanine_ribose_methylation	32.3955	189.072	0	7.7501
thiamine_metabolic_process	33.4305	78.4718	109.464	6.80991
D-xylose_metabolic_process	55.7175	32.3055	121.871	17.6971
peptide_metabolic_process	45.0915	109.321	67.302	5.41369
regulation_of_lipid_biosynthetic_process	37.9155	125.873	24.4079	38.8119
methylglyoxal_biosynthetic_process	24.4605	116.954	64.2393	21.017
teichoic_acid_biosynthetic_process	0	0	225.328	0
pyrimidine_nucleobase_biosynthetic_process	61.7895	63.2991	54.8051	38.6522
methylglyoxal_catabolic_process_to_D-lactate_via_S-lactoyl-glutathione	61.962	101.585	19.0623	35.0272
tryptophan_catabolic_process_to_kynurenine	33.4305	24.2602	107.339	52.2298
cellulose_biosynthetic_process	84.732	46.0922	0	85.5554
p-aminobenzoyl-glutamate_transmembrane_transport	63.825	133.731	5.47067	12.7102
dGTP_catabolic_process	65.5155	130.489	9.79258	9.03527
[2Fe-2S]_cluster_assembly	48.7485	85.4327	32.7058	46.6661
protein-lysine_lysylation	42.849	158.615	0	10.8229
response_to_stimulus	26.565	179.593	0	5.78708
tRNA_3'-trailer_cleavage	27.0825	162.623	0	20.3376
nicotinate_nucleotide_salvage	0	0	206.328	3.51465
keto-3-deoxy-D-manno-octulosonic_acid_biosynthetic_process	38.3985	106.064	30.6186	34.3903
NADP_metabolic_process	90.459	75.3011	30.2113	12.7694
protein_glycosylation	0	6.34291	0	200.854
alkanesulfonate_catabolic_process	48.576	82.8611	43.7911	31.0433
carboxylic_acid_transport	75.1755	121.286	0	9.12436
protein_secretion_by_the_type_I_secretion_system	131.514	21.7717	19.3186	32.5413
response_to_metal_ion	26.5995	136.97	21.6812	19.5479
polyphosphate_metabolic_process	57.5115	0	112.681	34.3328
fucose_metabolic_process	27.0825	27.9542	73.9349	71.9801
dUTP_biosynthetic_process	39.399	76.3451	60.8939	23.7078
phospholipid_catabolic_process	16.491	118.209	50.3072	11.4165
plasmid_maintenance	5.934	118.154	66.6821	1.59245
beta-ketoadipate_pathway	40.8135	46.6813	44.9385	58.4365
chorismate_metabolic_process	25.806	49.3178	107.531	7.25047
cytokinin_biosynthetic_process	4.4505	0	156.558	27.6393
putrescine_biosynthetic_process	41.262	47.6991	91.7249	6.23339
mannose_metabolic_process	33.2925	15.2555	132.025	4.49087
glutamate_catabolic_process_to_2-oxoglutarate	94.944	12.1236	27.6585	46.2546
Entner-Doudoroff_pathway_through_6-phosphogluconate	84.2835	37.9352	31.1693	27.0359
peptidyl-amino_acid_modification	47.265	33.7714	32.9506	65.981
folic_acid-containing_compound_metabolic_process	17.0775	115.459	19.2334	27.076
chaperone-mediated_protein_complex_assembly	20.2515	95.62	42.6103	19.4035
protein-heme_linkage	38.157	90.0046	32.2575	16.7203
nucleoside_triphosphate_catabolic_process	10.902	51.2781	88.6599	25.7355
rescue_of_stalled_ribosome	10.419	119.747	39.6953	6.5153
nucleoside_biosynthetic_process	38.916	10.4982	98.4664	27.9485
posttranscriptional_regulation_of_gene_expression	32.5335	132.629	2.19391	7.43049
carotenoid_biosynthetic_process	31.326	88.9365	0	51.6018
phosphatidylglycerol_biosynthetic_process	26.2545	132.074	0	9.3163
electron_transport_coupled_proton_transport	32.2575	62.9134	41.7162	30.6867
L-asparagine_biosynthetic_process	5.2785	36.3966	124.876	0
regulation_of_bacterial-type_flagellum-dependent_cell_motility_by_regulation_of_motor_speed	19.0095	118.178	0	28.9594
purine_ribonucleoside_monophosphate_biosynthetic_process	20.976	124.628	14.3849	5.9807
purine_nucleotide_biosynthetic_process	13.8	59.7895	48.5535	42.6218
coenzyme_A_metabolic_process	9.108	0	149.732	5.60024
response_to_tellurium_ion	31.7745	123.956	0	8.50111
DNA_replication_termination	35.7765	119.204	0	6.61815
glycine_catabolic_process	43.6425	21.9192	49.5535	46.101
L-lysine_catabolic_process_to_acetate	50.439	2.70351	78.5361	28.6174
organic_phosphonate_transport	24.495	131.687	0	3.91424
protein_carbamoylation	59.478	95.024	0	4.56409
selenocysteine_biosynthetic_process	34.224	58.2517	39.5576	26.7516
tryptophan_catabolic_process	39.5715	0	94.5388	24.336
negative_regulation_of_division_septum_assembly	22.908	123.786	0	11.3945
GDP-mannose_metabolic_process	28.635	75.4733	31.6175	22.2124
L-phenylalanine_catabolic_process	27.6345	26.3522	24.3016	78.113
lipid_transport	0	0	0	156.274
isopentenyl_diphosphate_biosynthetic_process,_mevalonate_pathway	0	0	153.712	0
signal_peptide_processing	43.125	85.1289	0	25.3477
trehalose_metabolic_process	49.1625	80.8451	14.2725	5.7548
cell_adhesion_involved_in_biofilm_formation	114.92	11.9165	5.8273	15.9935
response_to_redox_state	0	0	147.57	0
ubiquitin-dependent_protein_catabolic_process	0	0	5.13593	142.262
L-arabinose_metabolic_process	2.8635	0	121.804	22.2325
lipopolysaccharide_metabolic_process	3.588	128.25	6.15842	8.85362
response_to_nitrosative_stress	56.0625	9.70948	50.9055	29.2543
negative_regulation_of_DNA_recombination	0	0	136.709	8.50274
nucleoside_diphosphate_metabolic_process	13.317	124.356	0	5.88826
DNA_replication,_Okazaki_fragment_processing	28.1865	64.7595	10.6591	39.8139
cellular_aldehyde_metabolic_process	59.4435	13.8635	50.9423	17.9247
hexose_metabolic_process	14.835	6.00722	87.5062	33.2273
4-hydroxyphenylacetate_catabolic_process	24.3915	21.3174	89.2261	5.74643
urea_metabolic_process	31.0845	35.8276	41.0191	30.4852
cellular_response_to_oxidative_stress	8.625	14.8531	114.547	0
lactose_metabolic_process	0	0	137.853	0
intracellular_protein_transport	0	14.848	0	122.55
heme_a_biosynthetic_process	35.9835	8.34641	61.5067	29.0411
auxin_biosynthetic_process	22.9425	107.835	0	3.50503
regulation_of_protein_kinase_activity	10.7295	115.269	0	7.00451
polyketide_metabolic_process	45.8505	40.7352	16.5764	29.7301
threonine_catabolic_process	27.669	51.8527	37.7154	14.8535
pyridoxal_phosphate_biosynthetic_process	0	13.6233	78.7683	37.3016
anaerobic_respiration	6.3135	83.9177	31.6725	6.07666
L-arabinose_catabolic_process	40.848	81.3638	0	5.65902
septin_ring_assembly	0	0	126.958	0
steroid_biosynthetic_process	0	50.137	47.4218	29.1233
cellular_oligosaccharide_catabolic_process	46.8855	78.6801	0	0
mitochondrial_electron_transport,_ubiquinol_to_cytochrome_c	45.195	9.58829	34.9661	35.4809
pyrimidine_nucleoside_metabolic_process	0	2.85081	108.077	8.88326
mannosylglycerate_biosynthetic_process	20.7	93.4718	0	5.15154
bacteriocin_transport	23.1495	72.1492	0	23.9875
cellulose_catabolic_process	0	0	27.9766	91.0309
glyoxylate_catabolic_process	80.661	0	25.8521	11.8586
protein_secretion_by_the_type_IV_secretion_system	19.872	42.797	19.6431	35.8136
rhamnose_transmembrane_transport	20.7	80.0512	0	16.913
RNA_secondary_structure_unwinding	0	0	117.477	0
cell_septum_assembly	1.311	73.5087	23.742	18.8731
single-species_biofilm_formation	23.4255	9.32288	58.3717	25.7921
ethanolamine_catabolic_process	38.1915	0	67.5989	11.0328
valine_catabolic_process	39.606	10.0979	27.5642	38.5014
chromosome_separation	28.2555	15.9957	43.5363	26.285
tRNA_aminoacylation	14.628	62.6233	13.172	23.377
regulation_of_fatty_acid_metabolic_process	23.0115	79.9697	3.98486	6.5761
selenocysteinyl-tRNA(Sec)_biosynthetic_process	30.8085	57.0485	16.9894	8.48366
regulation_of_ATPase_activity	3.3465	81.5658	16.2715	11.0704
fumarate_metabolic_process	9.039	70.0256	31.3217	0.674933
photosynthesis	0	0	0	110.231
branched-chain_amino_acid_metabolic_process	0	66.9481	41.5507	0
ubiquitin-dependent_protein_catabolic_process_via_the_N-end_rule_pathway	31.326	19.0581	21.7553	35.8339
cellular_modified_amino_acid_biosynthetic_process	21.597	17.6798	39.3586	29.1192
adenine_catabolic_process	10.6605	6.41942	79.4292	11.0634
ergosterol_biosynthetic_process	3.795	40.2687	1.43046	61.5009
tetrapyrrole_biosynthetic_process	0	8.17935	88.4584	9.61779
7,8-dihydroneopterin_3'-triphosphate_biosynthetic_process	31.9125	10.2404	50.5679	12.8246
tyrosine_catabolic_process	34.5	6.21724	25.7472	39.0743
heme_oxidation	45.2985	0	29.062	30.2112
sphingolipid_metabolic_process	0	0	103.903	0
microtubule-based_movement	0	0	0	103.64
bacteriocin_immunity	31.3605	71.1519	0	0.768386
anaerobic_electron_transport_chain	20.01	73.0911	10.1433	0
D-gluconate_metabolic_process	0	0	92.564	9.91187
amine_metabolic_process	1.587	16.1979	34.2262	50.0087
6-sulfoquinovose(1-)_catabolic_process	45.0225	56.7253	0	0
regulation_of_sporulation	0	0	101.711	0
L-alanine_catabolic_process	0	26.5287	71.3193	3.59376
intein-mediated_protein_splicing	27.945	0	72.7323	0
interstrand_cross-link_repair	56.442	0	14.4532	28.7887
nucleotide_biosynthetic_process	10.074	27.8071	60.8609	0.908093
heme_transport	14.49	32.0795	46.8763	6.04575
antibiotic_metabolic_process	9.9705	47.1878	37.6855	4.42909
alanine_metabolic_process	0	60.6116	9.83762	28.4753
rRNA_methylation	0	0	87.3528	11.2996
cellular_biogenic_amine_metabolic_process	0	0	98.1079	0
lactose_catabolic_process_via_tagatose-6-phosphate	0	0	98.0896	0
positive_regulation_of_cytoskeleton_organization	3.6225	94.4278	0	0
cobalt_ion_transport	0	0	97.7898	0
second-messenger-mediated_signaling	0	0	96.7245	0
defense_response_to_bacterium	0	0	95.8633	0
regulation_of_division_septum_assembly	9.6945	28.5248	36.5257	20.7066
alpha-glucan_biosynthetic_process	43.5735	0	41.0941	9.6606
negative_regulation_of_glucose_import	4.278	88.8623	0	0
prosthetic_group_biosynthetic_process	10.3155	53.3202	29.5017	0
response_to_auxin	0	0	0	92.7602
hydrotropism	0	0	0	92.5324
catechol-containing_compound_catabolic_process	40.7445	12.3204	18.1761	19.1646
asparagine_biosynthetic_process	0	49.0619	9.80526	30.8579
phosphatidylcholine_metabolic_process	0	66.4558	0	23.2502
detoxification_of_arsenic-containing_substance	0	29.2736	59.063	1.29487
peptidyl-aspartic_acid_hydroxylation	52.4055	11.6706	20.8537	4.67834
response_to_methylglyoxal	11.9715	76.2751	0	1.19868
transition_metal_ion_transport	23.805	8.90641	54.6087	1.9359
regulation_of_RNA_metabolic_process	21.2175	17.0479	19.9393	30.5779
virion_assembly	57.201	9.53729	18.117	3.13507
lipid_glycosylation	5.796	45.898	7.49219	27.7411
benzoate_catabolic_process	44.8155	5.62234	30.9813	5.37889
xylan_catabolic_process	13.869	1.77962	43.583	27.2135
D-glucarate_catabolic_process	45.057	0	21.6087	16.0275
GPI_anchor_biosynthetic_process	0	13.2428	33.1767	34.3974
plant-type_cell_wall_organization	0	0	0	80.7511
cell_wall_modification	0	74.9347	0	4.37563
D-ribose_metabolic_process	9.9015	69.3523	0	0
mRNA_splicing,_via_spliceosome	0	0	3.04298	76.0206
homophilic_cell_adhesion_via_plasma_membrane_adhesion_molecules	0	76.4682	0	1.97461
bioluminescence	4.623	63.2187	0	10.3158
corrin_biosynthetic_process	12.627	0	57.8938	7.41218
methylamine_metabolic_process	0	0	66.9775	10.1052
benzene-containing_compound_metabolic_process	1.863	35.5903	29.6884	9.32646
putrescine_catabolic_process	0	51.8164	24.0182	0
carnitine_biosynthetic_process	38.1915	0	36.6648	0
putrescine_biosynthetic_process_from_arginine	33.3615	0	36.814	3.62449
glutaminyl-tRNA_aminoacylation	0	56.091	11.2063	6.36337
mRNA_processing	0	0	0	72.5472
tRNA_splicing,_via_endonucleolytic_cleavage_and_ligation	7.0725	4.36007	37.499	22.7764
DNA_metabolic_process	0	20.1532	45.6243	5.06485
xyloglucan_metabolic_process	0	0	0	70.0771
'de_novo'_GDP-L-fucose_biosynthetic_process	5.2785	50.8876	0	13.6833
negative_regulation_of_phosphate_metabolic_process	0	69.8331	0	0
polyol_catabolic_process	2.001	45.4422	22.1893	0
nucleosome_assembly	12.834	0	45.0525	11.7188
regulation_of_transcription_by_RNA_polymerase_II	0	0	0	68.2035
glutamate_metabolic_process	16.077	0	31.1343	20.7365
double-strand_break_repair	0	50.6577	4.29139	12.7234
monosaccharide_metabolic_process	0	22.1334	31.1425	13.7988
double-strand_break_repair_via_nonhomologous_end_joining	17.871	0	14.5281	34.1698
citrate_metabolic_process	0	66.2381	0	0
siderophore_transport	38.571	17.5076	0	9.86406
response_to_desiccation	27.7035	0	29.4306	7.87866
gene_silencing_by_RNA	0	0	0	64.9808
oligosaccharide_metabolic_process	56.9595	0	0	7.20384
allantoin_biosynthetic_process	16.9395	2.24893	23.4522	20.7149
pyrimidine_nucleobase_metabolic_process	36.8115	10.0861	15.325	1.09879
sarcosine_catabolic_process	24.2535	0	36.9496	1.85649
tetrahydrobiopterin_biosynthetic_process	8.211	10.1202	20.1587	24.424
dolichol-linked_oligosaccharide_biosynthetic_process	0	0	60.9479	1.88981
viral_release_from_host_cell	21.597	34.798	0	6.24666
response_to_UV	15.939	30.8043	0	12.8392
defense_response	0	0	0	59.4953
N-acetylmuramic_acid_catabolic_process	0	0	59.2428	0
response_to_biotic_stimulus	0	0	0	58.1538
3-phenylpropionate_catabolic_process	0	0	56.5441	0
toxin_metabolic_process	0	43.5777	0	11.0759
nitrogen_fixation	14.3865	0	22.5326	16.7134
galactosylceramide_catabolic_process	0	0	53.6195	0
histidine_catabolic_process_to_glutamate_and_formamide	0	42.3549	0	11.2346
response_to_bacterium	40.8825	12.6623	0	0
autoinducer_AI-2_transmembrane_transport	35.949	16.6977	0	0
5-phosphoribose_1-diphosphate_biosynthetic_process	0	52	0	0
glycerolipid_biosynthetic_process	0	11.1352	0	40.5502
positive_regulation_of_transcription_by_RNA_polymerase_II	0	0	0	51.5253
dTDP_biosynthetic_process	0	47.4469	0	3.65011
threonine_metabolic_process	0	44.794	0	5.31525
propanediol_catabolic_process	2.277	8.79837	38.9991	0
N-acetylmannosamine_metabolic_process	0	44.818	2.95566	0
alginic_acid_catabolic_process	20.3205	0	27.3691	0
telomere_maintenance	0	0	31.872	14.8023
catabolic_process	18.4575	21.6481	5.21383	1.09469
type_IV_pilus_biogenesis	0	16.2254	2.14569	27.6335
UMP_biosynthetic_process	0	45.4788	0	0
formation_of_cytoplasmic_translation_initiation_complex	0	0	0	45.4607
viral_entry_into_host_cell	0	0	0	45.2495
protein_import_into_nucleus	0	0	0	44.7063
proline_biosynthetic_process	2.0355	19.537	8.45273	14.6773
defense_response_to_virus	0	0	39.9489	4.41155
cellulose_microfibril_organization	0	0	0	43.2211
xylan_biosynthetic_process	0	0	0	42.2382
oligosaccharide_biosynthetic_process	13.8	0	10.9484	17.4131
lignin_catabolic_process	0	0	0	42.033
methionine_metabolic_process	0	0	20.996	20.8767
response_to_nickel_cation	4.761	32.8725	0	4.06691
ergothioneine_biosynthetic_process	0	0	1.71129	39.9572
microtubule-based_process	0	0	0	41.4479
negative_regulation_of_protein_transport	0	19.387	14.8872	6.69367
proton_export_across_plasma_membrane	30.1875	0	0	10.5638
formate_catabolic_process	0	0	39.6614	0
tRNA_aminoacylation_for_protein_translation	7.797	21.3447	0	10.3609
carbohydrate_utilization	35.5005	0	2.3841	1.3778
purine_nucleobase_catabolic_process	15.4215	0	19.7404	2.48049
protein_N-linked_glycosylation	0	36.5886	0	1.01012
root_development	0	0	0	37.1761
allantoin_assimilation_pathway	14.1105	2.98274	19.9818	0
anaerobic_cobalamin_biosynthetic_process	3.933	3.90506	29.0748	0
protein_methylation	0	0	0	36.8129
sexual_reproduction	0	0	0	36.2409
oxalate_metabolic_process	5.2095	26.4562	0.978737	3.32201
cyanate_metabolic_process	10.8675	2.11775	0	22.3995
cAMP_catabolic_process	22.632	0	0	12.6218
negative_regulation_of_DNA-templated_transcription,_termination	0	9.44387	25.7483	0
regulation_of_ARF_protein_signal_transduction	0	13.2878	0	21.2917
secondary_metabolic_process	18.147	2.49147	10.9982	2.80448
malate_transport	0	0	0	33.8365
oxylipin_biosynthetic_process	0	0	0	32.6727
D-tagatose_6-phosphate_catabolic_process	0	32.6604	0	0
L-threonine_catabolic_process_to_propionate	1.035	31.5975	0	0
glycolipid_biosynthetic_process	0	0	0	32.5785
nodulation	11.8335	0.864386	19.8754	0
cytidine_to_uridine_editing	0	0	0	32.1486
organic_substance_metabolic_process	0	4.96049	24.3829	2.79414
response_to_water_deprivation	0	0	0	31.7605
cell_morphogenesis	0	20.1545	1.28459	10.2672
secretion_by_the_type_IV_secretion_system	11.8335	6.63681	0	12.6462
peptidyl-tyrosine_sulfation	21.1485	9.87796	0	0
negative_regulation_of_catalytic_activity	30.0495	0	0	0.954006
(1->3)-beta-D-glucan_biosynthetic_process	0	0	0	30.6577
tRNA_seleno-modification	0	3.56924	12.9589	12.937
tetracenomycin_C_biosynthetic_process	0	1.81521	27.3411	0
phloem_development	0	0	0	29.1438
flower_development	0	0	0	28.9703
spore_germination	0	0	28.9182	0
cellular_response_to_nitrate	0	0	0	28.859
carnitine_metabolic_process	24.0465	0	4.69503	0
cytokinin_metabolic_process	0	0	0	28.6588
antibiotic_catabolic_process	0	6.70336	4.65026	17.1254
nucleobase_catabolic_process	0	18.9959	0	9.05456
doxorubicin_transport	0	0	27.4569	0
ketone_body_catabolic_process	0	0	24.7842	2.17768
regulation_of_flower_development	0	0	0	26.4509
clathrin_coat_assembly	0	0	0	26.4223
pigment_biosynthetic_process	0	0	0	26.0707
protein_processing	0	13.8863	0	10.963
protein_deubiquitination	0	0	0	24.5663
4-hydroxyphenylacetate_transport	4.5885	19.7936	0	0
pyruvate_biosynthetic_process	24.2535	0	0	0
gravitropism	0	0	0	24.2409
regulation_of_protein_secretion	0	23.9665	0	0
choline_catabolic_process	0	22.5194	1.36735	0
fructose_metabolic_process	3.243	16.8142	1.64082	1.33782
glyoxylate_cycle	0	19.7197	0	3.31172
phosphatidylinositol_dephosphorylation	0	0	0	22.9987
macromolecule_biosynthetic_process	0	0	0	22.8725
aspartate_family_amino_acid_biosynthetic_process	0	22.7546	0	0
cell_adhesion_involved_in_single-species_biofilm_formation	14.214	1.76479	2.7097	4.04825
IMP_salvage	1.5525	0	0	21.0024
arabinan_catabolic_process	0	0	0	22.1571
cell_surface_receptor_signaling_pathway	0	0	0	21.7511
negative_regulation_of_gluconeogenesis	0	0	0	21.395
systemic_acquired_resistance	0	0	0	21.2379
chlorophyll_biosynthetic_process	0	0	0	21.0201
membrane_assembly	0	5.15128	3.03196	12.81
fructose_2,6-bisphosphate_metabolic_process	0	0	20.825	0
butyrate_metabolic_process	0	0	0	20.6852
phototropism	0	0	0	20.6204
sterol_biosynthetic_process	0	0	0	20.4918
protein_homooligomerization	0	0	0	20.3151
carbohydrate_derivative_biosynthetic_process	0	12.641	7.4384	0
nitric_oxide_biosynthetic_process	0	2.49147	4.32161	13.0987
cytokinesis_by_cell_plate_formation	0	0	0	19.8668
proteasomal_protein_catabolic_process	0	0	19.5873	0
hemolysis_in_other_organism	0	1.23364	0	18.1655
response_to_red_or_far_red_light	0	0	0	19.3778
regulation_of_asymmetric_cell_division	0	0	0	19.2779
regulation_of_ion_transmembrane_transport	0	0	0	19.2562
mitotic_chromosome_condensation	0	0	0	19.2471
microtubule_nucleation	0	0	0	19.1768
starch_biosynthetic_process	0	0	0	18.8925
glycerol_catabolic_process	0	18.8764	0	0
dTMP_biosynthetic_process	0	9.84133	7.76795	1.23575
small_GTPase_mediated_signal_transduction	0	0	11.035	7.70792
organelle_organization	0	0	0	18.6695
stomatal_complex_development	0	0	0	18.6044
pectin_biosynthetic_process	0	0	0	18.2979
glucose_catabolic_process	0	14.0257	1.78808	2.4601
L-methionine_salvage_from_methylthioadenosine	0	12.0006	0	6.23278
transcription_preinitiation_complex_assembly	0	0	0	17.919
unsaturated_fatty_acid_biosynthetic_process	0	17.0328	0	0.83242
secretion	0	0	16.6499	1.19869
catechol-containing_compound_metabolic_process	4.2435	0	0	13.5162
mitotic_spindle_assembly_checkpoint	0	0	0	17.5585
carotene_catabolic_process	0	17.4126	0	0
taurine_catabolic_process	0	0	3.20095	13.9516
oxygen_transport	0	0	0	16.8033
fatty_acid_catabolic_process	0	16.7866	0	0
negative_regulation_of_phosphorelay_signal_transduction_system	0	16.7655	0	0
peptidyl-L-beta-methylthioaspartic_acid_biosynthetic_process_from_peptidyl-aspartic_acid	0	0	16.6917	0
photosystem_II_stabilization	0	0	0	16.6087
peptidyl-diphthamide_biosynthetic_process_from_peptidyl-histidine	0	0	0	16.5544
tyrosine_metabolic_process	0	10.9728	0	5.57813
triglyceride_biosynthetic_process	0	0	0	16.3154
brassinosteroid_mediated_signaling_pathway	0	0	0	16.1173
base-excision_repair,_AP_site_formation	0	14.2854	0	1.44841
auxin-activated_signaling_pathway	0	0	0	15.6981
peptidyl-pyroglutamic_acid_biosynthetic_process,_using_glutaminyl-peptide_cyclotransferase	0	0	0	15.6718
chlorophyll_catabolic_process	0	0	0	15.5699
cell_cycle_arrest	0	0	0	15.2673
ectoine_transport	0	0	15.0977	0
amino_acid_export_across_plasma_membrane	5.175	3.08838	0	6.81071
cell_wall_macromolecule_biosynthetic_process	0	0	15.0388	0
DNA_protection	0	0	15.0116	0
amine_catabolic_process	3.6225	0	1.28922	10.099
nicotianamine_biosynthetic_process	0	0	0	14.8604
positive_regulation_of_TOR_signaling	0	0	12.9508	1.88847
arabinose_metabolic_process	0	0	14.8323	0
protein-phycocyanobilin_linkage	0	11.8891	0	2.87041
spermine_biosynthetic_process	0	0	0	14.6315
mitochondrial_calcium_ion_homeostasis	0	0	0	14.6207
cytoskeleton_organization	0	0	0	14.4166
multicellular_organism_development	0	0	0	14.3889
jasmonic_acid_biosynthetic_process	0	0	0	14.0813
retrograde_transport,_endosome_to_Golgi	0	0	0	13.8816
L-fucose_catabolic_process	0	4.91072	8.96399	0
purine_ribonucleotide_biosynthetic_process	0	13.8385	0	0
protein_insertion_into_mitochondrial_inner_membrane	0	0	0	13.8377
glycerol-3-phosphate_catabolic_process	0	6.8258	0	6.97574
positive_regulation_of_ubiquitin_protein_ligase_activity	0	0	0	13.7565
carbon_fixation	0	0	7.349	6.28224
atrazine_catabolic_process	12.903	0	0	0.665934
cytolysis_in_other_organism	0	13.5509	0	0
actin_cytoskeleton_organization	0	0	5.33742	8.14155
inositol_trisphosphate_metabolic_process	0	0	0	13.416
rRNA_catabolic_process	6.141	5.49045	0	1.72686
cellular_macromolecule_metabolic_process	0	0	0	13.3544
attachment_of_mitotic_spindle_microtubules_to_kinetochore	0	0	0	13.2791
defense_response_to_fungus	0	0	0	13.2733
cell_wall_pectin_metabolic_process	0	0	0	13.173
embryo_development_ending_in_seed_dormancy	0	0	0	13.0228
translesion_synthesis	0	0	0	12.8856
peroxisome_fission	0	0	0	12.7317
asymmetric_cell_division	0	0	0	12.6839
isopentenyl_diphosphate_biosynthetic_process,_methylerythritol_4-phosphate_pathway	0	4.78487	7.73299	0
intra-Golgi_vesicle-mediated_transport	0	0	0	12.3973
tRNA_methylation	0	0	0	12.3716
G_protein-coupled_receptor_signaling_pathway	0	0	0	12.2484
exocytosis	0	0	0	12.2002
protein_kinase_C-activating_G_protein-coupled_receptor_signaling_pathway	0	0	5.17765	7.01708
triterpenoid_biosynthetic_process	0	0	0	12.184
regulation_of_amino_acid_export	0	0	0	11.8654
copper_ion_homeostasis	0	1.6942	10.1526	0
RNA_splicing	0	0	0	11.6622
lactate_metabolic_process	0	6.27481	5.29986	0
viral_tail_assembly	0	11.4795	0	0
regulation_of_conjugation	1.656	8.67929	0	1.06266
regulation_of_GTPase_activity	0	0	0	11.3721
transcription_by_RNA_polymerase_III	0	7.1788	0	4.15356
secondary_shoot_formation	0	0	0	11.2578
chromatin_remodeling	0	0	0	11.2427
transcription_elongation_from_RNA_polymerase_II_promoter	0	0	0	10.968
positive_regulation_of_DNA-binding_transcription_factor_activity	0	0	0	10.7025
negative_regulation_of_cell_death	0	0	0	10.6737
mitochondrial_translational_elongation	0	0	0	10.6685
phospholipid_metabolic_process	5.8305	0	0	4.75668
negative_regulation_of_single-species_biofilm_formation	0	0	0	10.4905
lactate_fermentation_to_propionate_and_acetate	0	0	10.3279	0
regulation_of_systemic_acquired_resistance	0	0	0	10.3268
TOR_signaling	0	0	1.73353	8.56008
endoplasmic_reticulum_to_Golgi_vesicle-mediated_transport	0	0	0	10.2665
actin_filament_depolymerization	0	0	0	10.2062
nucleotide-sugar_biosynthetic_process	0	0	0	10.1989
allantoin_catabolic_process	0	0	9.16477	0.795587
attachment_of_GPI_anchor_to_protein	0	0	0	9.9505
mitotic_sister_chromatid_cohesion	0	0	0	9.93132
protein_transport_to_vacuole_involved_in_ubiquitin-dependent_protein_catabolic_process_via_the_multivesicular_body_sorting_pathway	0	0	0	9.83088
mitochondrial_transport	0	0	0	9.66421
radial_pattern_formation	0	0	0	9.6149
vesicle_docking_involved_in_exocytosis	0	0	0	9.57213
pyrimidine_nucleobase_catabolic_process	4.5195	5.04803	0	0
ribosomal_large_subunit_export_from_nucleus	0	0	0	9.56695
protein_phosphorylation	0	0	1.53417	7.99121
intracellular_transport	0	0	9.49404	0
nuclear-transcribed_mRNA_catabolic_process,_nonsense-mediated_decay	0	0	0	9.47158
defense_response_to_Gram-negative_bacterium	3.312	5.95616	0	0
tubulin_complex_assembly	0	0	1.96899	7.16096
RNA_surveillance	0	0	0	9.11468
sporulation_resulting_in_formation_of_a_cellular_spore	0	0	9.01865	0
phosphatidylinositol-mediated_signaling	0	0	0	8.70393
response_to_light_stimulus	0	0	0	8.69755
nucleocytoplasmic_transport	0	0	0	8.65944
response_to_abscisic_acid	0	0	0	8.61391
protein_retention_in_ER_lumen	0	0	0	8.37649
protein_targeting_to_vacuole	0	0	0	8.29933
photosynthesis,_light_reaction	0	0	6.60647	1.66484
galactitol_catabolic_process	2.5185	5.63685	0	0
histone_H3-K4_methylation	0	0	0	8.03993
maturation_of_SSU-rRNA_from_tricistronic_rRNA_transcript_(SSU-rRNA,_5.8S_rRNA,_LSU-rRNA)	0	0	0	8.03873
regulation_of_auxin_polar_transport	0	0	0	7.95998
regulation_of_monopolar_cell_growth	0	0	0	7.88822
amino_sugar_catabolic_process	0	7.88358	0	0
proline_catabolic_process	0	0	0	7.87516
endosome_transport_via_multivesicular_body_sorting_pathway	0	0	0	7.85128
brassinosteroid_biosynthetic_process	0	0	0	7.81749
calcium-mediated_signaling	0	0	0	7.76777
mRNA_3'-end_processing	0	0	0	7.76402
thiazole_biosynthetic_process	0	0	0	7.71952
ectoine_biosynthetic_process	0	0	7.66097	0
cell_wall_macromolecule_catabolic_process	0	0	0	7.6198
galactitol_metabolic_process	0	7.59195	0	0
generation_of_catalytic_spliceosome_for_second_transesterification_step	0	0	0	7.58282
vacuole_organization	0	0	0	7.57785
RNA_modification	0	7.49891	0	0
regulation_of_cyclin-dependent_protein_serine/threonine_kinase_activity	0	0	0	7.4584
mitochondrial_electron_transport,_cytochrome_c_to_oxygen	0	0	7.29048	0
regulation_of_mitotic_spindle_organization	0	0	0	7.25868
mitochondrial_translation	0	0	0	7.20105
abscisic_acid-activated_signaling_pathway	0	0	0	7.14684
retrograde_vesicle-mediated_transport,_Golgi_to_endoplasmic_reticulum	0	0	0	7.08361
transcription_initiation_from_RNA_polymerase_II_promoter	0	0	0	7.02926
dephosphorylation_of_RNA_polymerase_II_C-terminal_domain	0	0	2.16652	4.84219
peptidyl-arginine_N-methylation	0	0	0	6.88111
hopanoid_biosynthetic_process	0	0	3.73384	3.09937
toluene_catabolic_process	0	6.81233	0	0
protein_ubiquitination	0	0	0	6.80157
proteasome_assembly	0	0	0	6.75074
endocytosis	0	0	0	6.71871
histidine_catabolic_process	0	6.71481	0	0
abscisic_acid_biosynthetic_process	0	0	0	6.67745
inositol_phosphate_biosynthetic_process	0	0	0	6.63636
poly(ribitol_phosphate)_teichoic_acid_biosynthetic_process	0	0	6.61756	0
DNA_catabolic_process,_endonucleolytic	0	0	6.5086	0
pollen_development	0	0	0	6.30108
DNAA0A0H3FA99_RAHSY	6.279	0	0	0
transcription_initiation_from_RNA_polymerase_III_promoter	0	0	2.28224	3.94644
2'-deoxyribonucleotide_metabolic_process	0	0	0	6.22385
protein_import_into_mitochondrial_matrix	0	0	0	6.20939
dephosphorylation	0	6.20585	0	0
replication_fork_protection	0	0	0	6.12539
post-chaperonin_tubulin_folding_pathway	0	0	0	6.10741
cellular_stress_response_to_acidic_pH	3.588	2.49147	0	0
regulation_of_RNA_splicing	0	0	0	5.99853
cellular_response_to_DNA_damage_stimulus	0	0	0	5.89516
negative_regulation_of_response_to_salt_stress	0	0	0	5.89018
nuclear_export	0	0	0	5.88583
plasmodesmata-mediated_intercellular_transport	0	0	0	5.84463
DNA-templated_transcriptionA0A3N1ZLW8_9PSED	5.8305	0	0	0
guanosine_pentaphosphate_catabolic_process	0	5.81843	0	0
histone_acetylation	0	0	1.22342	4.27544
mitotic_DNA_replication_termination	0	0	0	5.48366
protein_autoprocessing	0	0	0	5.38359
transcription-coupled_nucleotide-excision_repair	0	0	0	5.18416
spliceosomal_complex_assembly	0	0	0	5.13984
DNA_damage_checkpoint	0	0	0	5.12256
ceramide_metabolic_process	0	0	0	5.10094
plant-type_cell_wall_organization_or_biogenesis	0	0	0	5.0614
snRNA_import_into_nucleus	0	0	0	5.05191
mitochondrion_organization	0	0	0	4.96918
regulation_of_circadian_rhythm	0	0	0	4.95897
histidine_metabolic_process	0	0	4.94047	0
tryptophan_metabolic_process	0	4.77035	0	0
regulation_of_DNA_endoreduplication	0	0	0	4.74206
regulation_of_mitotic_metaphase/anaphase_transition	0	0	0	4.62926
bacillithiol_biosynthetic_process	0	0	4.55009	0
autophagy	0	0	0	4.50614
cellular_ion_homeostasis	0	0	0	4.32112
snRNA_processing	0	0	0	4.29242
coenzyme_biosynthetic_process	0	0	0	4.27172
7-methylguanosine_mRNA_capping	0	0	0	4.25761
protein-containing_complex_assembly	0	0	0	4.22832
mitotic_cell_cycle	0	0	0	4.22612
phosphatidylcholine_biosynthetic_process	0	0	0	4.18894
intracellular_distribution_of_mitochondria	0	0	0	4.17722
photosynthesis,_dark_reaction	0	0	0	4.15259
carbohydrate_catabolic_process	0	0	0	4.14067
ketone_body_biosynthetic_process	0	0	0	4.07715
protein_ADP-ribosylation	0	2.56697	0	1.47985
mitochondrial_electron_transport,_NADH_to_ubiquinone	0	0	0	3.96375
cellular_monovalent_inorganic_cation_homeostasis	0	0	2.58278	1.33187
indole_glucosinolate_metabolic_process	0	0	0	3.7873
DNA_endoreduplication	0	0	0	3.76509
cellular_potassium_ion_homeostasis	0	0	0	3.7462
peptidyl-lysine_monomethylation	0	0	0	3.74588
vacuolar_transport	0	0	0	3.72776
regulation_of_protein_catabolic_process	0	0	0	3.69364
regulation_of_phenylpropanoid_metabolic_process	0	0	0	3.69341
regulation_of_nuclear_division	0	0	0	3.6729
positive_regulation_of_circadian_rhythm	0	0	0	3.63237
response_to_nitrate	0	0	0	3.57894
phenol-containing_compound_metabolic_process	0	0	0	3.5633
negative_regulation_of_organ_growth	0	0	0	3.56197
UDP-N-acetylglucosamine_metabolic_process	3.5535	0	0	0
myo-inositol_hexakisphosphate_biosynthetic_process	0	0	0	3.52554
regulation_of_stomatal_movement	0	0	0	3.48847
resolution_of_meiotic_recombination_intermediates	0	0	0	3.47444
photosynthetic_electron_transport_in_photosystem_II	0	0	0	3.46818
intermembrane_lipid_transfer	0	0	0	3.32967
cellular_lipid_metabolic_process	0	0	0	3.32967
dolichyl_monophosphate_biosynthetic_process	0	0	0	3.27948
dolichol_biosynthetic_process	0	0	0	3.25848
acetyl-CoA_biosynthetic_process_from_pyruvate	0	0	0	3.25205
regulation_of_signal_transduction	0	0	0	3.24643
meiotic_cell_cycle	0	0	0	3.22157
photosystem_II_assembly	0	0	0	3.20635
chromosome_organization	0	0	0	3.20275
positive_regulation_of_sporulation_resulting_in_formation_of_a_cellular_spore	0	3.19113	0	0
cell_wall_assembly	0	0	3.17605	0
spliceosomal_snRNP_assembly	0	0	0	3.16725
regulation_of_cell_cycle	0	0	0	3.14658
starch_catabolic_process	0	0	0	3.07355
protein_deneddylation	0	0	0	3.07354
ribosome-associated_ubiquitin-dependent_protein_catabolic_process	0	0	0	3.07354
mitochondrial_calcium_ion_transmembrane_transport	0	0	0	2.9967
L-ascorbic_acid_catabolic_process	0	2.98274	0	0
N-terminal_protein_amino_acid_methylation	0	0	0	2.96971
virus_induced_gene_silencing	0	0	0	2.96284
peroxisome_organization	0	0	0	2.93794
ribosomal_small_subunit_export_from_nucleus	0	0	0	2.89745
autophagosome_assembly	0	0	0	2.89704
actin_filament_bundle_assembly	0	0	0	2.86336
mycotoxin_biosynthetic_process	0	0	0	2.84002
response_to_light_intensity	0	0	0	2.83472
ceramide_catabolic_process	0	0	0	2.81741
sulfur_oxidation	0	0	0	2.80373
spindle_assembly	0	0	0	2.80354
maturation_of_LSU-rRNA_from_tricistronic_rRNA_transcript_(SSU-rRNA,_5.8S_rRNA,_LSU-rRNA)	0	0	0	2.8018
branched-chain_amino_acid_catabolic_process	0	0	2.76427	0
ethylene-activated_signaling_pathway	0	0	0	2.75804
transcription_by_RNA_polymerase_II	0	0	0	2.74427
DNA_replication-independent_nucleosome_assembly	0	0	0	2.74139
'de_novo'_protein_folding	0	0	0	2.68362
chloroplast_relocation	0	0	0	2.64969
lipid_storage	0	0	0	2.55817
spliceosomal_tri-snRNP_complex_assembly	0	0	0	2.54379
anaphase-promoting_complex-dependent_catabolic_process	0	0	0	2.53055
deadenylation-dependent_decapping_of_nuclear-transcribed_mRNA	0	0	0	2.50946
NADPH_regeneration	0	0	2.4856	0
thiamine_transmembrane_transport	0	2.40653	0	0
mRNA_splice_site_selection	0	0	0	2.40476
endosomal_transport	0	0	0	2.36853
chitin_biosynthetic_process	0	0	0	2.33668
centrosome_cycle	0	0	2.3245	0
exon-exon_junction_complex_disassembly	0	0	0	2.31453
Golgi_vesicle_transport	0	0	0	2.30516
L-lysine_catabolic_process	0	2.29833	0	0
cortical_protein_anchoring	0	0	0	2.2727
blue_light_signaling_pathway	0	0	0	2.24472
translational_frameshifting	0	0	0	2.21978
polyuridylation-dependent_mRNA_catabolic_process	0	0	0	2.17152
sphingolipid_biosynthetic_process	0	0	0	2.1559
peptidyl-lysine_modification_to_peptidyl-hypusine	0	0	0	2.11532
trichome_branching	0	0	0	2.10295
protein_N-linked_glycosylation_via_asparagine	0	0	0	2.07693
protein_localization_to_plasma_membrane	0	0	0	2.03857
chromatin_silencing_at_telomere	0	0	0	1.9978
proton-transporting_ATP_synthase_complex_assembly	0	0	0	1.97699
nucleus_organization	0	0	0	1.95661
NAD_metabolic_process	0	0	0	1.94908
plant_organ_development	0	0	0	1.93336
regulation_of_protein_stability	0	0	1.90728	0
positive_regulation_of_DNA_repair	0	0	0	1.88199
N-glycan_processing	0	0	0	1.83195
floral_organ_abscission	0	0	0	1.81618
mRNA_cis_splicing,_via_spliceosome	0	0	0	1.78666
protein_sumoylation	0	0	0	1.77224
organomercury_catabolic_process	0	0	0	1.763
protein_tetramerization	1.725	0	0	0
lysine_biosynthetic_process	0	0	0	1.72224
cellular_response_to_pH	0	0	0	1.63754
formation_of_translation_preinitiation_complex	0	0	0	1.61114
response_to_salt_stress	0	0	0	1.61113
anchoring_of_the_mitotic_actomyosin_contractile_ring_to_the_plasma_membrane	0	0	0	1.61113
oxidative_single-stranded_DNA_demethylation	0	0	0	1.57837
phosphocreatine_biosynthetic_process	0	1.5687	0	0
plasma_membrane_fusion_involved_in_cytogamy	0	0	0	1.56454
cellular_glucan_metabolic_process	0	0	0	1.54759
proteasome-mediated_ubiquitin-dependent_protein_catabolic_process	0	0	0	1.51405
shoot_system_development	0	0	0	1.51349
negative_regulation_of_TOR_signaling	0	0	0	1.45673
chloroplast_fission	0	0	0	1.43986
transcription_by_RNA_polymerase_I	0	0	0	1.39846
positive_gravitropism	0	0	0	1.39241
positive_regulation_of_transcription_elongation_from_RNA_polymerase_II_promoter	0	0	0	1.38736
endoplasmic_reticulum_organization	0	0	0	1.38309
autophagy_of_peroxisome	0	0	0	1.3729
viral_life_cycle	0	0	0	1.36214
protein_prenylation	0	0	0	1.31434
response_to_freezing	0	0	0	1.30291
negative_regulation_of_bacterial-type_flagellum_assembly	0	0	0	1.2889
error-prone_translesion_synthesis	0	0	0	1.27987
regulation_of_mRNA_stability	0	0	0	1.27311
Notch_signaling_pathway	0	0	0	1.24863
secondary_growth	0	0	0	1.24863
Group_II_intron_splicing	0	0	0	1.23951
oxalate_catabolic_process	0	0	0	1.22942
regulation_of_exit_from_mitosis	0	0	0	1.22816
regulation_of_Rho_protein_signal_transduction	0	0	0	1.22314
lipoprotein_metabolic_process	0	0	0	1.21626
geranyl_diphosphate_biosynthetic_process	0	0	0	1.18291
alkaloid_metabolic_process	0	0	0	1.17518
peroxisome_inheritance	0	0	0	1.17518
vacuolar_acidification	0	0	0	1.16377
regulation_of_photoperiodism,_flowering	0	0	0	1.15814
peptidyl-lysine_dimethylation	0	0	0	1.14161
plant-type_hypersensitive_response	0	0	0	1.08791
galactose_catabolic_process	0	0	0	1.08576
cytoskeleton-dependent_cytokinesis	0	0	0	1.08315
rhythmic_process	0	0	0	1.04941
tRNA_re-export_from_nucleus	0	0	0	1.04647
photosynthetic_electron_transport_chain	0	0	0	1.04052
mRNA_transport	0	0	0	0.989012
positive_regulation_of_cell_cycle_G2/M_phase_transition	0	0	0	0.987287
long-chain_fatty_acid_biosynthetic_process	0	0	0	0.955475
regulation_of_abscisic_acid-activated_signaling_pathway	0	0	0	0.948323
protein_autophosphorylation	0	0	0	0.93647

## Sheet: Supplementary.Table6
family	Early Girl Tomatoes	Baby Spinach	Green Olives	Black Mission Figs	catalytic function	relevance
AA0	0	0	0	6.52174
AA1	0	0	0	8.69565
AA10	12	15	18.1818	6.52174
AA12	8	0	0	0
AA2	0	10	0	0
AA3	44	25	54.5455	10.8696
AA4	0	0	9.09091	0
AA5	0	0	0	17.3913
AA6	36	45	18.1818	17.3913
AA7	0	5	0	28.2609
AA8	0	0	0	2.17391
AA9	0	0	0	2.17391
CBM12	2.77778	0	0	0
CBM13	0	0	5.26316	0
CBM20	0	0	0	5
CBM32	0	0	10.5263	20
CBM34	0	8.51064	10.5263	0
CBM35	0	0	10.5263	0
CBM41	0	2.12766	0	0
CBM43	0	0	0	15
CBM48	61.1111	46.8085	52.6316	20
CBM49	0	0	0	5
CBM5	0	0	0	5
CBM50	36.1111	40.4255	10.5263	25
CBM57	0	0	0	5
CBM73	0	2.12766	0	0
CE0	2.22222	5.40541	4.87805	0
CE1	4.44444	8.10811	7.31707	5.88235
CE11	24.4444	16.2162	7.31707	10.2941
CE12	0	0	0	1.47059
CE14	11.1111	0	4.87805	5.88235
CE16	0	2.7027	0	1.47059
CE4	31.1111	32.4324	31.7073	14.7059
CE6	0	0	0	4.41176
CE7	0	0	14.6341	0
CE8	4.44444	8.10811	0	38.2353
CE9	22.2222	27.027	29.2683	17.6471
GH0	4.42708	3.29218	0.195312	1.9802	arabinoxylanase	plant cell wall
GH1	7.29167	10.9053	7.03125	2.64026
GH10	0	0	0	0.660066		bone health
GH102	2.60417	1.64609	0.390625	2.31023
GH103	4.6875	2.88066	1.17188	4.29043
GH104	0.260417	0.617284	0	0.660066
GH105	1.30208	1.85185	0.390625	0.660066
GH108	0.260417	0.411523	0	0.660066
GH109	0	0	0	0.330033
GH112	0	0	0.390625	0
GH115	0	0	0.585938	0
GH116	0	0	0.195312	0
GH120	0	0	0.976562	0
GH125	0	0	0.390625	0.330033
GH126	0	0	0.195312	0
GH127	0.520833	0.205761	1.95312	0
GH13	13.5417	12.3457	13.2812	12.8713	amylase	startch metabolism
GH130	0.260417	0	0.390625	0
GH135	0	0	0.195312	0
GH14	0	0	0	0.330033
GH142	0	0	0.195312	0
GH144	0.260417	0	0	0.330033
GH145	0.260417	0.205761	0	0
GH146	0	0	0.585938	0
GH15	1.82292	1.64609	0.390625	3.30033	glucosydase different functions
GH152	0	0	0	1.9802
GH16	0	0	0.195312	0
GH17	2.08333	0	0.390625	8.91089	trehalases	trehalose from fruits
GH18	1.30208	0.823045	0.390625	4.62046	chitinases	fungal cell wall degradation
GH19	1.5625	1.23457	0	4.9505	chitinases	fungal cell wall degradation
GH2	1.5625	3.08642	4.49219	1.32013
GH20	1.5625	3.7037	1.5625	1.32013
GH23	10.6771	10.9053	4.6875	10.231
GH24	3.38542	3.7037	0	0.990099	lyzozyme	anti bacterial
GH25	0	0	7.8125	0	lyzozyme, division	bacterial cell division or phage infection
GH27	0	0	0.390625	0
GH28	1.30208	1.85185	0.976562	1.65017	pectinase	pectin from fuits and vegetables
GH29	0.260417	0	2.34375	0.660066
GH3	7.03125	4.52675	5.46875	6.27063
GH30	0	0	2.34375	0
GH31	3.125	3.90947	4.10156	2.9703
GH32	1.82292	3.08642	1.36719	1.65017	inulinase	inulin degradation
GH33	0.78125	0.411523	0.390625	0.660066
GH35	0	0	0.976562	0
GH36	1.30208	1.64609	2.34375	0.660066
GH37	2.08333	3.29218	0	1.32013	trehalases	trehalose from fruits
GH38	0.520833	0	2.14844	0
GH39	0.78125	0	0	0.330033
GH4	1.5625	3.29218	0.390625	0.660066
GH42	1.30208	1.64609	0.78125	0.660066
GH43	1.5625	2.88066	3.32031	3.63036	α-L-arabinofuranosidase and β-D-xylosidase
GH5	0.78125	0.205761	0.976562	0.660066
GH50	1.04167	0	0.390625	0.330033
GH51	0	0	2.53906	0.330033	hemicellulases	plant cell wall breakdown
GH53	0.520833	1.23457	0	0.330033		bone health
GH54	0	0	0.390625	0.330033
GH59	0	0	1.36719	0
GH63	1.04167	0.411523	0	0.330033
GH64	0	0	0.195312	0
GH65	0.260417	0.411523	5.27344	0	phosphorylases	activation of carbohydrate metabolism
GH68	0.520833	0	0	0
GH70	0	0	0.195312	0
GH72	0	0	0	0.330033
GH73	2.60417	2.46914	5.27344	2.31023	peptiglycanase, lyzozyme	anti bacterial
GH76	0	0	0	0.990099
GH77	3.64583	3.29218	0.585938	1.65017	xylooligosaccharides	xylan from plant cell wall
GH78	1.04167	0.205761	3.51562	0	rhamnosidases	bone health from Lactobacillus
GH8	2.60417	2.88066	0.585938	1.65017
GH81	0	0	0	0.330033
GH84	0	0.617284	0	0
GH85	0	0	0.195312	0
GH88	0.78125	1.02881	0.585938	0
GH9	0	0.205761	0	0
GH91	0	0.205761	0	0
GH92	0	0	1.75781	1.9802
GH93	0	0	0.195312	0
GH94	2.08333	0.823045	0	1.65017
GH97	0	0	0.195312	0
GT0	3.57143	2.25	3.66667	5.29801
GT1	0	1	1	16.5563
GT101	0	0.5	0	0
GT104	0.595238	0.25	0.333333	0.993377
GT11	0	0	0	0.331126
GT14	0	0.25	0	1.65563
GT17	0	0.5	0	0
GT19	2.67857	2.5	0.666667	2.31788
GT2	24.7024	22.5	26.6667	20.5298
GT20	1.19048	2.25	0.333333	1.3245
GT21	0.297619	0	0	0.331126
GT25	0	1.25	0	0
GT26	2.08333	2.75	3.33333	0.993377
GT28	2.38095	2	4.66667	1.98675
GT30	3.57143	2.75	0.666667	1.98675
GT31	0	0	0	0.331126
GT32	0	0	4.33333	0.331126
GT34	0	0	0	0.993377
GT35	6.84524	7.75	3	2.31788
GT39	0	0	0.666667	0.331126
GT4	15.7738	13	27.6667	11.5894
GT41	0.595238	0.25	0	1.3245
GT43	0	0	0	0.331126
GT44	0	0	0.333333	0
GT47	0	0	0	2.31788
GT5	2.08333	3	1.66667	0.993377
GT51	14.5833	12.75	11.6667	11.2583
GT56	1.4881	3.25	0	0.662252
GT60	0.297619	0.5	0	0
GT64	0	0	0	0.331126
GT73	0.595238	1	0.333333	0.331126
GT76	0	0	0.333333	0
GT77	0	0	0	0.331126
GT8	1.4881	2.5	4.66667	3.31126
GT81	1.19048	1.25	0	0.331126
GT83	5.65476	1.5	1.66667	2.31788
GT87	0	0	0.666667	0
GT9	8.33333	12.5	1	5.29801
GT92	0	0	0	0.662252
PL1	14.2857	4.34783	0	50
PL10	0	0	0	7.14286
PL12	0	0	0	7.14286
PL15	0	0	0	7.14286
PL17	14.2857	4.34783	0	7.14286
PL2	0	8.69565	0	0
PL22	23.8095	43.4783	0	0
PL26	0	0	42.8571	0
PL4	4.7619	0	0	0
PL5	9.52381	13.0435	28.5714	7.14286
PL6	0	0	0	7.14286
PL7	19.0476	0	14.2857	0
PL8	0	0	14.2857	0
PL9	14.2857	26.087	0	7.14286
